# Supplementary material for: Interaction of Polygenetic Variants for Gestational Diabetes Mellitus Risk with Breastfeeding and Korean Balanced Diet to Influence Type 2 Diabetes Risk in Later Life in a Large Hospital-Based Cohort
Source: J Pers Med. 2021 Nov 10;11(11):1175. doi: 10.3390/jpm11111175 (PMC8619899; doi:10.3390/jpm11111175)
Supplement: Supplementary file 1 [file jpm-11-01175-s001.zip]

Archive with 1 entries (1 files):
- jpm-1406649-supplementary.pdf
